# Supplementary material for: Improving Swimming Performance of Photolithography-Based Microswimmers Using Curvature Structures
Source: Micromachines (Basel). 2022 Nov 12;13(11):1965. doi: 10.3390/mi13111965 (PMC9694957; doi:10.3390/mi13111965)
Supplement: Supplementary file 1 [file micromachines-13-01965-s001.zip]

Archive with 1 entries (1 files):
- SuppleMat_LQ_101222.mp4
